# Supplementary material for: Castration alters the ileum microbiota of Holstein bulls and promotes beef flavor compounds
Source: BMC Genomics. 2024 Apr 29;25:426. doi: 10.1186/s12864-024-10272-8 (PMC11059720; doi:10.1186/s12864-024-10272-8)
Supplement: Supplementary file 2 — Supplementary Material 2 [file 12864_2024_10272_MOESM2_ESM.xlsx]

## Sheet: Sheet1
Table S2 Bulls and Steers Significant difference in Bacteria,Archaea, Eukaryota and Viruses
Name	Domain	Steers-Mean(%)	Steers-Sd(%)	Bulls-Mean(%)	Bulls-Sd(%)	Pvalue	Corrected pvalue	Lower ci	Upper ci	Effectsize
s__Thermoplasmata_archaeon_M8B2D	d__Archaea	0	0	0.004451	0.003745	0.009622	0.5711	-0.007473	-0.001779	-0.004451
s__Methanomethylovorans_sp._PtaU1.Bin073	d__Archaea	0.004255	0.003425	0	0	0.009622	0.5711	0.001835	0.006919	0.004255
s__Methanosphaera_stadtmanae	d__Archaea	0	0	0.003358	0.002976	0.009622	0.5711	-0.005776	-0.001252	-0.003358
s__Crenarchaeota_archaeon	d__Archaea	0.005048	0.003417	0.03061	0.02881	0.01307	0.5711	-0.04897	-0.007871	-0.02556
s__Candidatus_Woesearchaeota_archaeon	d__Archaea	0.0002159	0.000529	0.003289	0.002959	0.01671	0.5711	-0.005675	-0.0009697	-0.003073
s__Methanobrevibacter_oralis	d__Archaea	0.006352	0.004973	0.02414	0.0156	0.04533	0.5711	-0.02925	-0.006583	-0.01779
s__unclassified_g__Sutterella	d__Bacteria	0.01815	0.03445	0	0	0.002778	0.5711	0.002371	0.04663	0.01815
s__Ruminococcus_sp._YE78	d__Bacteria	0	0	0.005741	0.003817	0.002778	0.5711	-0.008974	-0.003456	-0.005742
s__Enterobacter_asburiae	d__Bacteria	0.003109	0.001393	0	0	0.002778	0.5711	0.002135	0.004166	0.003109
s__Prevotella_aff._ruminicola_Tc2-24	d__Bacteria	0.0003998	0.0009793	0.04645	0.06109	0.003665	0.5711	-0.09645	-0.01359	-0.04604
s__Ruminococcus_sp._AF18-29	d__Bacteria	0.0003159	0.0005366	0.008337	0.007001	0.004337	0.5711	-0.01342	-0.003536	-0.008021
s__Ruminococcus_callidus	d__Bacteria	0.002519	0.003701	0.05486	0.04837	0.004772	0.5711	-0.09266	-0.02474	-0.05234
s__Schwartzia_succinivorans	d__Bacteria	0.001668	0.002124	0.04949	0.0513	0.004772	0.5711	-0.08826	-0.01556	-0.04781
s__Prevotella_sp._oral_taxon_313	d__Bacteria	0.001472	0.002064	0.024	0.01428	0.004772	0.5711	-0.03251	-0.01146	-0.02252
s__Bacteroidales_bacterium_St1	d__Bacteria	0.001003	0.001185	0.01219	0.004265	0.004772	0.5711	-0.01434	-0.007969	-0.01118
s__Kiritimatiellales_bacterium	d__Bacteria	0.001019	0.001189	0.008769	0.005702	0.004772	0.5711	-0.01268	-0.004221	-0.00775
s__Prevotella_sp._khp1	d__Bacteria	0.001953	0.001921	0.03198	0.03894	0.004998	0.5711	-0.06232	-0.01023	-0.03002
s__Prevotella_ruminicola	d__Bacteria	0.03643	0.02587	0.4601	0.4644	0.005075	0.5711	-0.8113	-0.1456	-0.4237
s__bacterium_P3	d__Bacteria	0.008592	0.008141	0.4369	0.7548	0.005075	0.5711	-1.047	-0.07673	-0.4283
s__Prevotella_sp._ne3005	d__Bacteria	0.005137	0.004369	0.2792	0.3477	0.005075	0.5711	-0.5639	-0.08273	-0.274
s__Treponema_bryantii	d__Bacteria	0.02698	0.01742	0.148	0.1103	0.005075	0.5711	-0.2063	-0.04498	-0.121
s__Alphaproteobacteria_bacterium	d__Bacteria	0.01317	0.009099	0.1276	0.1532	0.005075	0.5711	-0.2404	-0.03538	-0.1145
s__Prevotellaceae_bacterium_HUN156	d__Bacteria	0.00605	0.004806	0.08307	0.09629	0.005075	0.5711	-0.1539	-0.02339	-0.07701
s__Clostridium_sp._CAG:1024	d__Bacteria	0.007509	0.005998	0.0461	0.007727	0.005075	0.5711	-0.0463	-0.03203	-0.0386
s__Bacteroidetes_bacterium_ADurb.Bin302	d__Bacteria	0.006288	0.003194	0.03931	0.01877	0.005075	0.5711	-0.04826	-0.01956	-0.03302
s__Verrucomicrobia_subdivision_3_bacterium	d__Bacteria	0.001543	0.001266	0.03006	0.03271	0.005075	0.5711	-0.05442	-0.008123	-0.02852
s__Eubacterium_uniforme	d__Bacteria	0.001185	0.002903	0.01907	0.02189	0.006151	0.5711	-0.0371	-0.005439	-0.01789
s__Prevotella_sp._CAG:1185	d__Bacteria	0.000817	0.002001	0.01824	0.01871	0.006151	0.5711	-0.03148	-0.005432	-0.01742
s__Bacteroides_coprophilus_CAG:333	d__Bacteria	0.01254	0.01926	0.0003421	0.000838	0.006151	0.5711	0.002785	0.02847	0.0122
s__Clostridium_nexile_CAG:348	d__Bacteria	0.01074	0.01023	0.0005265	0.00129	0.006151	0.5711	0.003581	0.01776	0.01021
s__Marivirga_sericea	d__Bacteria	0.008019	0.005822	0.0008021	0.001263	0.007155	0.5711	0.003403	0.01135	0.007216
s__Bacteroides_fluxus	d__Bacteria	0.003989	0.003064	0.0004174	0.0006587	0.007155	0.5711	0.001713	0.006146	0.003572
s__Verrucomicrobia_bacterium_ADurb.Bin070	d__Bacteria	0.004037	0.006486	0.1531	0.1902	0.007796	0.5711	-0.2924	-0.03926	-0.1491
s__Prevotella_sp._MA2016	d__Bacteria	0.002354	0.003839	0.04033	0.04936	0.007796	0.5711	-0.07964	-0.01059	-0.03798
s__Prevotella_disiens	d__Bacteria	0.001969	0.002237	0.0119	0.006484	0.007796	0.5711	-0.01522	-0.005056	-0.009929
s__Prevotella_multisaccharivorax	d__Bacteria	0.00164	0.002393	0.01038	0.005687	0.007796	0.5711	-0.01327	-0.004316	-0.008735
s__Desulfotomaculum_sp._46_296	d__Bacteria	0.001129	0.001356	0.007945	0.007299	0.007796	0.5711	-0.01293	-0.002833	-0.006816
s__Planctomycetaceae_bacterium	d__Bacteria	0.002362	0.002754	0.05007	0.04582	0.008127	0.5711	-0.08118	-0.01768	-0.0477
s__Lachnospiraceae_bacterium_NK4A179	d__Bacteria	0.002424	0.003606	0.02244	0.01453	0.008127	0.5711	-0.03254	-0.009935	-0.02002
s__Lachnospiraceae_bacterium_AC2031	d__Bacteria	0.00154	0.001873	0.02169	0.02657	0.008127	0.5711	-0.0422	-0.006126	-0.02014
s__unclassified_f__Enterobacteriaceae	d__Bacteria	4.56	2.883	0.4898	0.7099	0.008239	0.5711	1.859	6.305	4.07
s__Succiniclasticum_ruminis	d__Bacteria	0.01264	0.01246	0.2645	0.3543	0.008239	0.5711	-0.5471	-0.05745	-0.2519
s__Prevotella_sp._tf2-5	d__Bacteria	0.01791	0.01548	0.1636	0.1382	0.008239	0.5711	-0.2563	-0.054	-0.1457
s__Lentisphaeria_bacterium	d__Bacteria	0.00694	0.007985	0.1461	0.1707	0.008239	0.5711	-0.2674	-0.03254	-0.1392
s__Treponema_denticola	d__Bacteria	0.009789	0.009028	0.085	0.06106	0.008239	0.5711	-0.1216	-0.03292	-0.0752
s__Planctomycetes_bacterium	d__Bacteria	0.007949	0.005909	0.07942	0.08135	0.008239	0.5711	-0.1349	-0.01881	-0.07146
s__Prevotella_amnii	d__Bacteria	0.007854	0.004914	0.03813	0.02183	0.008239	0.5711	-0.04808	-0.01411	-0.03028
s__Negativicutes_bacterium	d__Bacteria	0.0021	0.001339	0.006979	0.003373	0.008239	0.5711	-0.007917	-0.002296	-0.004879
s__Rhodopirellula_sp.	d__Bacteria	0	0	0.01526	0.01261	0.009622	0.5711	-0.02453	-0.006254	-0.01526
s__Micrococcales_bacterium	d__Bacteria	0	0	0.01114	0.01036	0.009622	0.5711	-0.01878	-0.004414	-0.01114
s__Campylobacter_fetus	d__Bacteria	0	0	0.009076	0.01023	0.009622	0.5711	-0.01717	-0.00233	-0.009078
s__Desulfobacteraceae_bacterium	d__Bacteria	0	0	0.008058	0.007973	0.009622	0.5711	-0.01336	-0.002784	-0.008057
s__Firmicutes_bacterium_ADurb.Bin354	d__Bacteria	0	0	0.007922	0.006906	0.009622	0.5711	-0.0126	-0.002834	-0.007922
s__Desulfobulbaceae_bacterium	d__Bacteria	0	0	0.007868	0.007855	0.009622	0.5711	-0.0138	-0.002803	-0.007869
s__Rhizobium_sp._Root1220	d__Bacteria	0	0	0.007478	0.009628	0.009622	0.5711	-0.01531	-0.001352	-0.007479
s__Photorhabdus_laumondii	d__Bacteria	0.006875	0.009125	0	0	0.009622	0.5711	0.001308	0.01455	0.006874
s__Hallella_seregens	d__Bacteria	0	0	0.006493	0.007906	0.009622	0.5711	-0.0135	-0.002278	-0.006493
s__Fibrobacter_sp._UWB11	d__Bacteria	0	0	0.005991	0.00522	0.009622	0.5711	-0.01021	-0.002439	-0.005991
s__Bacteroidetes_bacterium_HGW-Bacteroidetes-20	d__Bacteria	0	0	0.005261	0.005831	0.009622	0.5711	-0.01003	-0.001519	-0.00526
s__Lentisphaerae_bacterium_RIFOXYC12_FULL_60_16	d__Bacteria	0	0	0.00485	0.004475	0.009622	0.5711	-0.008055	-0.001864	-0.004851
s__Candidatus_Microgenomates_bacterium	d__Bacteria	0	0	0.004566	0.004183	0.009622	0.5711	-0.007972	-0.001888	-0.004567
s__Mucilaginibacter_pedocola	d__Bacteria	0	0	0.003711	0.00472	0.009622	0.5711	-0.007552	-0.001053	-0.003712
s__Gilliamella_apicola	d__Bacteria	0	0	0.003658	0.002979	0.009622	0.5711	-0.006	-0.00157	-0.003658
s__Planctomycetes_bacterium_GWF2_42_9	d__Bacteria	0	0	0.003474	0.002555	0.009622	0.5711	-0.005193	-0.001452	-0.003474
s__Chthoniobacter_flavus	d__Bacteria	0	0	0.003456	0.003785	0.009622	0.5711	-0.006226	-0.00101	-0.003455
s__Arabia_massiliensis	d__Bacteria	0	0	0.00282	0.002523	0.009622	0.5711	-0.004576	-0.001044	-0.00282
s__Paenibacillaceae_bacterium	d__Bacteria	0.002157	0.001696	0	0	0.009622	0.5711	0.001006	0.003566	0.002157
s__Alistipes_sp._58_9_plus	d__Bacteria	0.02949	0.04079	0.00138	0.00338	0.01006	0.5711	0.005501	0.06303	0.02811
s__Pedobacter_sp.	d__Bacteria	0.0004085	0.001001	0.007407	0.005389	0.01006	0.5711	-0.01095	-0.003471	-0.006998
s__Selenomonas_sp._mPRGC5	d__Bacteria	0.001224	0.002421	0.01963	0.01644	0.01152	0.5711	-0.03121	-0.006376	-0.0184
s__Treponema_sp._C6A8	d__Bacteria	0.00139	0.002183	0.008807	0.005822	0.01152	0.5711	-0.01239	-0.002971	-0.007417
s__Gemmiger_sp._An87	d__Bacteria	0.006858	0.006583	0.000811	0.001273	0.01152	0.5711	0.001934	0.01144	0.006047
s__Firmicutes_bacterium_CAG:631	d__Bacteria	0.004985	0.002871	0.0005929	0.0009415	0.01152	0.5711	0.002299	0.006769	0.004392
s__Eubacterium_maltosivorans	d__Bacteria	0.0006244	0.001034	0.003746	0.001924	0.01152	0.5711	-0.004654	-0.001414	-0.003122
s__Shigella_sonnei	d__Bacteria	0.1564	0.08729	0.02212	0.03224	0.01244	0.5711	0.06374	0.1967	0.1343
s__Shigella_dysenteriae	d__Bacteria	0.08675	0.04648	0.01178	0.01934	0.01244	0.5711	0.03767	0.1107	0.07497
s__Shigella_boydii	d__Bacteria	0.06298	0.03827	0.008954	0.01376	0.01244	0.5711	0.02505	0.08193	0.05402
s__Lentisphaerae_bacterium_ADurb.Bin242	d__Bacteria	0.002723	0.004721	0.06469	0.07407	0.01244	0.5711	-0.1239	-0.01264	-0.06197
s__Prevotella_sp._lc2012	d__Bacteria	0.001449	0.001979	0.04185	0.05365	0.01244	0.5711	-0.08309	-0.01008	-0.0404
s__Sinorhizobium_sp._GL28	d__Bacteria	0.002937	0.006004	0.04	0.03212	0.01244	0.5711	-0.0611	-0.01415	-0.03707
s__Prevotella_sp._OH937_COT-195	d__Bacteria	0.003025	0.003708	0.02542	0.01475	0.01244	0.5711	-0.0339	-0.01119	-0.0224
s__Prevotella_sp._KH2C16	d__Bacteria	0.001891	0.003035	0.02554	0.02616	0.01244	0.5711	-0.04394	-0.007434	-0.02365
s__Prevotella_buccae	d__Bacteria	0.001738	0.002131	0.01875	0.01917	0.01244	0.5711	-0.03184	-0.004853	-0.01701
s__Clostridiales_bacterium_CHKCI001	d__Bacteria	0.01452	0.003423	0.004052	0.00509	0.01244	0.5711	0.00562	0.01463	0.01046
s__uncultured_bacterium_fosmid_pJB16B1	d__Bacteria	0.00223	0.002682	0.01403	0.01116	0.01244	0.5711	-0.02027	-0.004301	-0.0118
s__unclassified_g__Escherichia	d__Bacteria	0.1996	0.1275	0.02326	0.03236	0.01291	0.5711	0.07855	0.2695	0.1763
s__Shigella_flexneri	d__Bacteria	0.139	0.07772	0.01748	0.02632	0.01291	0.5711	0.0641	0.1832	0.1215
s__Phocaeicola_coprophilus	d__Bacteria	0.07316	0.1045	0.007351	0.008435	0.01291	0.5711	0.01406	0.1512	0.06581
s__Clostridium_autoethanogenum	d__Bacteria	0.06588	0.04253	0.01167	0.009842	0.01291	0.5711	0.02625	0.08474	0.05422
s__Prevotella_sp._khp7	d__Bacteria	0.002516	0.00346	0.04158	0.03421	0.01291	0.5711	-0.06683	-0.0167	-0.03907
s__Clostridium_sp._OM08-29	d__Bacteria	0.00409	0.003249	0.0219	0.01846	0.01291	0.5711	-0.0322	-0.005612	-0.01781
s__Azospirillum_sp._51_20	d__Bacteria	0.002148	0.001888	0.01992	0.03258	0.01291	0.5711	-0.04496	-0.002721	-0.01777
s__Ruminococcus_sp._NK3A76	d__Bacteria	0.002339	0.002174	0.01037	0.01128	0.01291	0.5711	-0.01738	-0.002003	-0.008029
s__Candidatus_Omnitrophica_bacterium	d__Bacteria	0.002202	0.0019	0.007495	0.003526	0.01291	0.5711	-0.008228	-0.002379	-0.005295
s__Escherichia_coli	d__Bacteria	8.574	5.186	1.095	1.558	0.01307	0.5711	3.608	11.42	7.478
s__unclassified_p__Proteobacteria	d__Bacteria	2.085	1.264	0.2573	0.3982	0.01307	0.5711	0.9121	2.778	1.828
s__Lentisphaerae_bacterium	d__Bacteria	0.06872	0.09106	1.303	1.516	0.01307	0.5711	-2.449	-0.2894	-1.234
s__Bacteroidales_bacterium	d__Bacteria	0.2508	0.07431	0.8217	0.7757	0.01307	0.5711	-1.234	-0.1561	-0.5709
s__unclassified_d__Bacteria	d__Bacteria	0.7667	0.3285	0.2912	0.1678	0.01307	0.5711	0.2333	0.7264	0.4755
s__Prevotella_sp._tc2-28	d__Bacteria	0.0142	0.01106	0.1757	0.1493	0.01307	0.5711	-0.2769	-0.06872	-0.1615
s__bacterium_F082	d__Bacteria	0.01787	0.01611	0.1554	0.1645	0.01307	0.5711	-0.2713	-0.04196	-0.1375
s__Faecalicatena_contorta	d__Bacteria	0.09483	0.0754	0.01729	0.01401	0.01307	0.5711	0.02394	0.1333	0.07752
s__Sphaerochaeta_sp.	d__Bacteria	0.005645	0.007027	0.0666	0.07654	0.01307	0.5711	-0.1214	-0.01791	-0.06095
s__Clostridium_sp._CAG:433	d__Bacteria	0.003882	0.00403	0.04798	0.0358	0.01307	0.5711	-0.07061	-0.01969	-0.0441
s__Prevotella_sp._P6B1	d__Bacteria	0.002136	0.0009523	0.04255	0.04932	0.01307	0.5711	-0.08016	-0.009858	-0.04041
s__Phycisphaerae_bacterium	d__Bacteria	0.003507	0.003111	0.02963	0.02096	0.01307	0.5711	-0.04155	-0.01089	-0.02612
s__Lachnoclostridium_sp._Marseille-P6806	d__Bacteria	0.005916	0.004888	0.01956	0.01522	0.01307	0.5711	-0.02724	-0.004256	-0.01365
s__Lachnospiraceae_bacterium_P6A3	d__Bacteria	0.003484	0.003539	0.01996	0.01205	0.01307	0.5711	-0.02583	-0.007472	-0.01647
s__Streptococcus_agalactiae	d__Bacteria	0.002687	0.001643	0.005501	0.001244	0.01307	0.5711	-0.004322	-0.001296	-0.002814
s__Richelia_sp._RM2_1_2	d__Bacteria	0.0005043	0.001235	0.004514	0.003456	0.01606	0.5711	-0.006802	-0.001671	-0.00401
s__Lentisphaerae_bacterium_RIFOXYA12_FULL_48_11	d__Bacteria	0.000395	0.0009676	0.03437	0.05548	0.01671	0.5711	-0.08093	-0.006017	-0.03397
s__Oligosphaeraceae_bacterium	d__Bacteria	0.0004319	0.001058	0.03328	0.04464	0.01671	0.5711	-0.06767	-0.005645	-0.03285
s__Prevotella_sp._FD3004	d__Bacteria	0.0004085	0.001001	0.02572	0.0332	0.01671	0.5711	-0.05248	-0.007131	-0.02531
s__Calditerrivibrio_nitroreducens	d__Bacteria	0.007868	0.006042	0.0001755	0.0004299	0.01671	0.5711	0.003647	0.01234	0.007692
s__Cyanobacteria_bacterium_UBA11991	d__Bacteria	0.0004319	0.001058	0.006897	0.004042	0.01671	0.5711	-0.009268	-0.00306	-0.006466
s__Clostridium_sp._HMb25	d__Bacteria	9.995e-05	0.0002448	0.007078	0.007519	0.01671	0.5711	-0.01297	-0.002039	-0.006979
s__Sporomusa_acidovorans	d__Bacteria	0.0004085	0.001001	0.006516	0.005925	0.01671	0.5711	-0.01086	-0.002101	-0.006109
s__uncultured_bacterium_Contig117	d__Bacteria	0.006702	0.005951	0.0001755	0.0004299	0.01671	0.5711	0.002211	0.01067	0.006525
s__Bacteroides_coprocola_CAG:162	d__Bacteria	0.006658	0.01238	0.0001755	0.0004299	0.01671	0.5711	0.0008402	0.0167	0.006482
s__Elusimicrobium_minutum	d__Bacteria	0.0002159	0.000529	0.006548	0.00619	0.01671	0.5711	-0.01133	-0.002388	-0.006332
s__Actinoplanes_regularis	d__Bacteria	0.006586	0.005965	0.0001755	0.0004299	0.01671	0.5711	0.002099	0.01072	0.00641
s__Porphyromonadaceae_bacterium_H1	d__Bacteria	9.995e-05	0.0002448	0.006147	0.005939	0.01671	0.5711	-0.01089	-0.002191	-0.006047
s__Ureibacillus_thermosphaericus	d__Bacteria	0.004588	0.003754	0.0003421	0.000838	0.01671	0.5711	0.00156	0.007207	0.004246
s__Collinsella_bouchesdurhonensis	d__Bacteria	0.0002159	0.000529	0.004627	0.003256	0.01671	0.5711	-0.006725	-0.002004	-0.004411
s__Dysgonomonas_alginatilytica	d__Bacteria	0.0002159	0.000529	0.004575	0.003545	0.01671	0.5711	-0.006911	-0.001788	-0.004359
s__Prevotella_sp._C561	d__Bacteria	0.0001123	0.000275	0.00439	0.003859	0.01671	0.5711	-0.007252	-0.001643	-0.004278
s__Ruminococcus_sp._AF33-11BH	d__Bacteria	0.004079	0.003322	0.0001755	0.0004299	0.01671	0.5711	0.001621	0.006689	0.003904
s__Escherichia_sp._1_1_43	d__Bacteria	0.004024	0.00439	0.0001755	0.0004299	0.01671	0.5711	0.001089	0.0072	0.003848
s__Prevotella_sp._oral_taxon_820	d__Bacteria	9.995e-05	0.0002448	0.003415	0.003909	0.01671	0.5711	-0.006372	-0.0007599	-0.003316
s__Candidatus_Nitrosoglobus_terrae	d__Bacteria	0.00218	0.001094	0.0001755	0.0004299	0.01671	0.5711	0.0009908	0.002703	0.002004
s__Escherichia_albertii	d__Bacteria	0.01487	0.008259	0.002945	0.005806	0.0181	0.5711	0.004213	0.01938	0.01192
s__Clostridium_arbusti	d__Bacteria	0.004678	0.002845	0.0008686	0.00139	0.0181	0.5711	0.001638	0.006018	0.003809
s__unclassified_o__Enterobacterales	d__Bacteria	0.08774	0.06462	0.01056	0.01583	0.01937	0.5711	0.02913	0.1301	0.0772
s__Prevotella_sp._BP1-148	d__Bacteria	0.002189	0.003241	0.05558	0.0771	0.01937	0.5711	-0.114	-0.01085	-0.05339
s__Lachnospira_pectinoschiza	d__Bacteria	0.04204	0.03507	0.006061	0.006763	0.01937	0.5711	0.01028	0.06328	0.03598
s__Bacteroidales_bacterium_55_9	d__Bacteria	0.02801	0.03401	0.00203	0.002645	0.01937	0.5711	0.005224	0.05221	0.02598
s__Lachnospiraceae_bacterium_AC2028	d__Bacteria	0.002062	0.002442	0.01864	0.0261	0.01937	0.5711	-0.03947	-0.003013	-0.01658
s__Ruminococcaceae_bacterium_R-25	d__Bacteria	0.001777	0.002149	0.01815	0.01335	0.01937	0.5711	-0.02669	-0.007386	-0.01638
s__Lachnospiraceae_bacterium_XPB1003	d__Bacteria	0.001836	0.002868	0.01236	0.009574	0.01937	0.5711	-0.01801	-0.003943	-0.01053
s__Tepidibacter_formicigenes	d__Bacteria	0.001812	0.002389	0.007279	0.003225	0.01937	0.5711	-0.008344	-0.002628	-0.005467
s__unclassified_g__Streptococcus	d__Bacteria	0.001699	0.002004	0.007147	0.003458	0.01937	0.5711	-0.00819	-0.002384	-0.005449
s__Corynebacteriales_bacterium	d__Bacteria	0.1178	0.08377	0.01483	0.0161	0.02002	0.5711	0.04554	0.1635	0.1029
s__gamma_proteobacterium_symbiont_of_Ctena_orbiculata	d__Bacteria	0.06925	0.057	0.0134	0.01297	0.02002	0.5711	0.02025	0.1008	0.05585
s__Prevotella_timonensis	d__Bacteria	0.005407	0.005768	0.01918	0.01081	0.02002	0.5711	-0.02231	-0.005357	-0.01377
s__Sphingobacteriia_bacterium	d__Bacteria	0.003115	0.004431	0.0185	0.02052	0.02002	0.5711	-0.03305	-0.002602	-0.01539
s__Brevibacillus_brevis	d__Bacteria	0.01102	0.004939	0.003506	0.00389	0.02002	0.5711	0.002939	0.01244	0.007517
s__Verrucomicrobia_bacterium	d__Bacteria	0.1274	0.1894	2.602	3.183	0.02024	0.5711	-5.192	-0.5682	-2.475
s__Fibrobacter_succinogenes	d__Bacteria	0.01686	0.01585	0.2835	0.4247	0.02024	0.5711	-0.62	-0.04504	-0.2667
s__unclassified_g__Prevotella	d__Bacteria	0.03312	0.03335	0.2525	0.2717	0.02024	0.5711	-0.446	-0.06375	-0.2194
s__Firmicutes_bacterium_CAG:110	d__Bacteria	0.2039	0.1899	0.01847	0.01155	0.02024	0.5711	0.05918	0.3333	0.1854
s__Bacteroidia_bacterium	d__Bacteria	0.05047	0.04629	0.1647	0.1132	0.02024	0.5711	-0.2025	-0.02398	-0.1143
s__Clostridium_sp._DSM_8431	d__Bacteria	0.1109	0.07704	0.03405	0.02963	0.02024	0.5711	0.02074	0.1477	0.07687
s__Bacillus_flexus	d__Bacteria	0.11	0.06299	0.02351	0.0206	0.02024	0.5711	0.04134	0.1417	0.08648
s__Spirochaetia_bacterium	d__Bacteria	0.0234	0.01684	0.097	0.06007	0.02024	0.5711	-0.1193	-0.029	-0.0736
s__Thermoanaerobacterium_sp._PSU-2	d__Bacteria	0.08775	0.05883	0.01585	0.01391	0.02024	0.5711	0.03016	0.1189	0.0719
s__Chengkuizengella_sp._YPA3-1-1	d__Bacteria	0.07998	0.06223	0.01499	0.01383	0.02024	0.5711	0.026	0.1142	0.06498
s__bacterium_F083	d__Bacteria	0.007682	0.005121	0.08649	0.08694	0.02024	0.5711	-0.1511	-0.02517	-0.07881
s__Butyrivibrio_hungatei	d__Bacteria	0.01402	0.01705	0.07668	0.08147	0.02024	0.5711	-0.1298	-0.015	-0.06267
s__Elusimicrobium_sp._An273	d__Bacteria	0.007553	0.006618	0.07728	0.1084	0.02024	0.5711	-0.1624	-0.01292	-0.06973
s__Acidaminococcaceae_bacterium	d__Bacteria	0.006598	0.005975	0.07023	0.08438	0.02024	0.5711	-0.1364	-0.01845	-0.06364
s__Prevotella_pectinovora	d__Bacteria	0.01341	0.01163	0.04711	0.02805	0.02024	0.5711	-0.05717	-0.01383	-0.0337
s__Marvinbryantia_formatexigens	d__Bacteria	0.03511	0.01779	0.01631	0.009249	0.02024	0.5711	0.005849	0.03558	0.01881
s__Bacteroidales_bacterium_KHT7	d__Bacteria	0.005087	0.004573	0.04507	0.04509	0.02024	0.5711	-0.07935	-0.01345	-0.03998
s__Spirochaetales_bacterium	d__Bacteria	0.01003	0.008727	0.03802	0.01872	0.02024	0.5711	-0.04194	-0.01244	-0.02798
s__Prevotella_sp._P3-122	d__Bacteria	0.0103	0.008338	0.03506	0.01904	0.02024	0.5711	-0.04077	-0.01133	-0.02476
s__Candidatus_Saccharibacteria_bacterium	d__Bacteria	0.005854	0.005666	0.03589	0.02338	0.02024	0.5711	-0.04682	-0.013	-0.03003
s__Akkermansia_muciniphila	d__Bacteria	0.004533	0.005625	0.03544	0.03466	0.02024	0.5711	-0.06026	-0.01001	-0.03091
s__Elusimicrobia_bacterium	d__Bacteria	0.004699	0.003833	0.02077	0.01481	0.02024	0.5711	-0.02726	-0.004775	-0.01607
s__Dielma_fastidiosa	d__Bacteria	0.003259	0.001945	0.01685	0.01363	0.02024	0.5711	-0.02418	-0.004374	-0.01359
s__Prevotella_buccalis	d__Bacteria	0.003265	0.003373	0.01521	0.01408	0.02024	0.5711	-0.02284	-0.002238	-0.01194
s__Lentisphaerae_bacterium_ADurb.Bin082	d__Bacteria	0.001654	0.002566	0.02949	0.03462	0.02499	0.5711	-0.05523	-0.005191	-0.02784
s__Armatimonadetes_bacterium	d__Bacteria	0.0008477	0.001564	0.02694	0.02601	0.02499	0.5711	-0.04531	-0.008298	-0.0261
s__Capnocytophaga_sp._oral_taxon_335	d__Bacteria	0.02012	0.01513	0.001211	0.001899	0.02499	0.5711	0.008594	0.02971	0.01891
s__unclassified_g__Shigella	d__Bacteria	0.0176	0.01449	0.001845	0.002863	0.02499	0.5711	0.005626	0.02668	0.01575
s__Prevotella_oralis	d__Bacteria	0.0008035	0.001245	0.01719	0.01402	0.02499	0.5711	-0.02741	-0.006318	-0.01639
s__Cellvibrionaceae_bacterium_Bs12	d__Bacteria	0.001441	0.002942	0.01533	0.01274	0.02499	0.5711	-0.02431	-0.004877	-0.01389
s__Macrococcus_hajekii	d__Bacteria	0.001654	0.002566	0.01299	0.008073	0.02499	0.5711	-0.01703	-0.004307	-0.01133
s__Prevotella_sp._CAG:1124	d__Bacteria	0.0008993	0.001409	0.0128	0.007977	0.02499	0.5711	-0.01738	-0.005938	-0.0119
s__Marinilabiliales_bacterium	d__Bacteria	0.0004158	0.0006449	0.01228	0.02	0.02499	0.5711	-0.02864	-0.001846	-0.01186
s__Pirellulaceae_bacterium	d__Bacteria	0.0004158	0.0006449	0.0116	0.01464	0.02499	0.5711	-0.02271	-0.00239	-0.01118
s__Prevotella_marshii	d__Bacteria	0.001225	0.003002	0.009063	0.006983	0.02499	0.5711	-0.01416	-0.002397	-0.007837
s__Prevotella_dentalis	d__Bacteria	0.000611	0.001006	0.00858	0.006992	0.02499	0.5711	-0.01311	-0.003125	-0.007968
s__Sphingobacteriales_bacterium	d__Bacteria	0.0007478	0.001556	0.007032	0.00442	0.02499	0.5711	-0.009451	-0.002923	-0.006284
s__Fibrobacter_sp._UWB7	d__Bacteria	0.000611	0.001006	0.00658	0.003526	0.02499	0.5711	-0.008317	-0.003036	-0.00597
s__Prevotella_multiformis	d__Bacteria	0.0005318	0.001037	0.006288	0.004566	0.02499	0.5711	-0.009139	-0.002527	-0.005757
s__Prevotella_denticola	d__Bacteria	0.0004158	0.0006449	0.006173	0.005843	0.02499	0.5711	-0.01022	-0.002027	-0.005757
s__Butyricicoccus_sp._AF22-28AC	d__Bacteria	0.0006084	0.001022	0.005803	0.003555	0.02499	0.5711	-0.007903	-0.0026	-0.005196
s__Faecalibacterium_sp._An121	d__Bacteria	0.002539	0.001972	0.0006842	0.001676	0.02499	0.5711	-0.00023	0.003592	0.001855
s__uncultured_bacterium_r_03	d__Bacteria	0.0004319	0.001058	0.01579	0.02057	0.02628	0.5711	-0.02939	-0.001541	-0.01536
s__Verrucomicrobia_bacterium_CAG:312_58_20	d__Bacteria	0.0005043	0.001235	0.01031	0.01067	0.02628	0.5711	-0.01798	-0.002443	-0.009802
s__Prevotella_pallens	d__Bacteria	0.0004085	0.001001	0.006661	0.009698	0.02628	0.5711	-0.01431	-0.001071	-0.006253
s__Butyrivibrio_sp._XPD2002	d__Bacteria	0.0004319	0.001058	0.005842	0.004845	0.02628	0.5711	-0.009037	-0.001873	-0.00541
s__Olsenella_sp._kh2p3	d__Bacteria	0.00079	0.001935	0.00511	0.003165	0.02628	0.5711	-0.00659	-0.001372	-0.00432
s__Coprobacter_fastidiosus	d__Bacteria	0.000817	0.002001	0.0046	0.003191	0.02628	0.5711	-0.006434	-0.001046	-0.003783
s__Clostridium_sp._ATCC_BAA-442	d__Bacteria	0.004144	0.004174	0.0002419	0.0005925	0.02628	0.5711	0.00111	0.007277	0.003902
s__Clostridium_coskatii	d__Bacteria	0.003794	0.003138	0.000351	0.0008598	0.02628	0.5711	0.001106	0.005701	0.003443
s__Melghirimyces_algeriensis	d__Bacteria	0.002814	0.00222	0.0003421	0.000838	0.02628	0.5711	0.0008564	0.004255	0.002472
s__Adlercreutzia_sp._ZJ473	d__Bacteria	0.0002159	0.000529	0.002671	0.001914	0.02628	0.5711	-0.003856	-0.0009625	-0.002456
s__Tepidanaerobacter_acetatoxydans	d__Bacteria	0.0002159	0.000529	0.002329	0.001785	0.02628	0.5711	-0.003524	-0.000811	-0.002114
s__Geobacillus_galactosidasius	d__Bacteria	0.001973	0.001128	0.000351	0.0008598	0.02628	0.5711	0.0005078	0.00256	0.001622
s__Bacteroides_sp._AF14-46	d__Bacteria	0.00186	0.001016	0.0002419	0.0005925	0.02628	0.5711	0.0007159	0.002417	0.001618
s__Halocella_sp._SP3-1	d__Bacteria	0.01133	0.02	0	0	0.02844	0.5711	0.001272	0.02765	0.01133
s__Paenibacillus_sp._7028	d__Bacteria	0	0	0.007961	0.008288	0.02844	0.5711	-0.01472	-0.002571	-0.007961
s__Oceanospirillaceae_bacterium	d__Bacteria	0	0	0.00653	0.005689	0.02844	0.5711	-0.01051	-0.002371	-0.006531
s__Neofamilia_massiliensis	d__Bacteria	0.006092	0.01072	0	0	0.02844	0.5711	0.0003283	0.01495	0.006092
s__Mesorhizobium_sp._AA23	d__Bacteria	0	0	0.006062	0.007974	0.02844	0.5711	-0.01176	-0.0007018	-0.006062
s__Syntrophomonas_sp.	d__Bacteria	0	0	0.00599	0.005602	0.02844	0.5711	-0.009865	-0.001954	-0.005991
s__Nonlabens_sp._YIK11	d__Bacteria	0	0	0.005712	0.006661	0.02844	0.5711	-0.01085	-0.001168	-0.005713
s__Desulfurobacterium_thermolithotrophum	d__Bacteria	0.004962	0.006159	0	0	0.02844	0.5711	0.001225	0.009737	0.004962
s__Fibrobacter_sp._UWR3	d__Bacteria	0	0	0.004678	0.004251	0.02844	0.5711	-0.007795	-0.001562	-0.004678
s__Tannerella_sp._oral_taxon_HOT-286	d__Bacteria	0	0	0.004454	0.004585	0.02844	0.5711	-0.007792	-0.00121	-0.004454
s__Planctomycetes_bacterium_ADurb.Bin069	d__Bacteria	0	0	0.004424	0.004739	0.02844	0.5711	-0.007829	-0.001209	-0.004425
s__unclassified_f__Opitutaceae	d__Bacteria	0	0	0.004098	0.00627	0.02844	0.5711	-0.009396	-0.000811	-0.004098
s__Bacteroidetes_bacterium_GWE2_42_42	d__Bacteria	0	0	0.00391	0.004389	0.02844	0.5711	-0.007414	-0.001044	-0.00391
s__Puniceicoccaceae_bacterium	d__Bacteria	0	0	0.003626	0.004767	0.02844	0.5711	-0.007306	-0.0004173	-0.003626
s__Algoriphagus_sanaruensis	d__Bacteria	0	0	0.003425	0.003198	0.02844	0.5711	-0.005508	-0.001361	-0.003425
s__candidate_division_KSB1_bacterium	d__Bacteria	0	0	0.00335	0.003434	0.02844	0.5711	-0.00611	-0.0009438	-0.00335
s__Pseudomonas_nitroreducens	d__Bacteria	0	0	0.003298	0.002781	0.02844	0.5711	-0.005245	-0.001352	-0.003298
s__Bacteriodetes_bacterium	d__Bacteria	0	0	0.003274	0.003165	0.02844	0.5711	-0.005622	-0.001144	-0.003274
s__Bifidobacterium_ruminantium	d__Bacteria	0	0	0.002964	0.003885	0.02844	0.5711	-0.006263	-0.0007018	-0.002965
s__Chloroflexi_bacterium_ADurb.Bin325	d__Bacteria	0	0	0.002899	0.00279	0.02844	0.5711	-0.004872	-0.001053	-0.002899
s__Ignavibacteria_bacterium_ADurb.Bin266	d__Bacteria	0	0	0.002841	0.003291	0.02844	0.5711	-0.005017	-0.0007255	-0.002841
s__Opitutus_sp.	d__Bacteria	0	0	0.002829	0.003257	0.02844	0.5711	-0.005566	-0.0005928	-0.002829
s__Spiroplasma_citri	d__Bacteria	0	0	0.002715	0.002693	0.02844	0.5711	-0.004661	-0.0007683	-0.002715
s__Endozoicomonas_ascidiicola	d__Bacteria	0	0	0.002714	0.003931	0.02844	0.5711	-0.005903	-0.0005177	-0.002714
s__Psychroserpens_sp.	d__Bacteria	0	0	0.002672	0.002489	0.02844	0.5711	-0.004398	-0.000868	-0.002672
s__Bacteroides_sp._Ga6A1	d__Bacteria	0	0	0.002599	0.004213	0.02844	0.5711	-0.006104	-0.0004173	-0.002599
s__Marinilabilia_salmonicolor	d__Bacteria	0	0	0.002538	0.002676	0.02844	0.5711	-0.004548	-0.0008022	-0.002538
s__Pseudarcicella_hirudinis	d__Bacteria	0	0	0.002505	0.002143	0.02844	0.5711	-0.004067	-0.0009438	-0.002506
s__Citrobacter_portucalensis	d__Bacteria	0.002478	0.002646	0	0	0.02844	0.5711	0.0007317	0.004587	0.002478
s__Parapedobacter_indicus	d__Bacteria	0	0	0.002381	0.002469	0.02844	0.5711	-0.004137	-0.0008258	-0.002381
s__Flavilitoribacter_nigricans	d__Bacteria	0	0	0.002372	0.002142	0.02844	0.5711	-0.00399	-0.0008022	-0.002372
s__Anaerococcus_prevotii	d__Bacteria	0	0	0.002272	0.002731	0.02844	0.5711	-0.004488	-0.0006843	-0.002273
s__Draconibacterium_orientale	d__Bacteria	0	0	0.002255	0.002329	0.02844	0.5711	-0.004089	-0.0007255	-0.002255
s__Armatimonadetes_bacterium_CG_4_9_14_3_um_filter_66_14	d__Bacteria	0	0	0.002197	0.002232	0.02844	0.5711	-0.003928	-0.0005928	-0.002197
s__Planctomycetes_bacterium_Q31b	d__Bacteria	0	0	0.002197	0.002232	0.02844	0.5711	-0.003892	-0.000702	-0.002197
s__uncultured_bacterium_Lq_025_E06	d__Bacteria	0	0	0.002188	0.00219	0.02844	0.5711	-0.003789	-0.0006355	-0.002188
s__Peptostreptococcus_sp._MV1	d__Bacteria	0	0	0.002111	0.002221	0.02844	0.5711	-0.003847	-0.0005177	-0.002111
s__Opitutus_sp._GAS368	d__Bacteria	0	0	0.002079	0.002287	0.02844	0.5711	-0.004023	-0.0005928	-0.002079
s__Olsenella_sp._AF21-51	d__Bacteria	0	0	0.002021	0.001943	0.02844	0.5711	-0.003524	-0.0006932	-0.002021
s__Ruminococcus_sp._AM44-9AT	d__Bacteria	0.001977	0.002254	0	0	0.02844	0.5711	0.0004318	0.003889	0.001977
s__Bacillus_sp._X1(2014)	d__Bacteria	0.001973	0.001953	0	0	0.02844	0.5711	0.0005949	0.003457	0.001973
s__Chryseobacterium_sp.	d__Bacteria	0	0	0.001855	0.002029	0.02844	0.5711	-0.003462	-0.0004837	-0.001855
s__Lactobacillus_ceti	d__Bacteria	0	0	0.001846	0.001981	0.02844	0.5711	-0.00334	-0.0005177	-0.001846
s__Labilibaculum_antarcticum	d__Bacteria	0	0	0.001846	0.001981	0.02844	0.5711	-0.003415	-0.00046	-0.001846
s__Brevinematales_bacterium	d__Bacteria	0	0	0.001846	0.001981	0.02844	0.5711	-0.003406	-0.0005177	-0.001846
s__Prevotella_sp._Sc00028	d__Bacteria	0	0	0.001745	0.001984	0.02844	0.5711	-0.003472	-0.0004173	-0.001745
s__Salinivirga_cyanobacteriivorans	d__Bacteria	0	0	0.001745	0.001984	0.02844	0.5711	-0.00324	-0.0004173	-0.001745
s__Proteocatella_sphenisci	d__Bacteria	0.001684	0.00131	0	0	0.02844	0.5711	0.0008035	0.002561	0.001684
s__Roseburia_sp._CAG:100	d__Bacteria	0.001628	0.001836	0	0	0.02844	0.5711	0.000432	0.003067	0.001628
s__Anaerophaga_thermohalophila	d__Bacteria	0	0	0.00157	0.00135	0.02844	0.5711	-0.002557	-0.0004837	-0.001571
s__Clostridium_sp._AF20-17LB	d__Bacteria	0.001514	0.001831	0	0	0.02844	0.5711	0.0002999	0.002879	0.001514
s__Bacillus_sp._FJAT-44921	d__Bacteria	0.001457	0.001385	0	0	0.02844	0.5711	0.0005043	0.002393	0.001457
s__Weissella_thailandensis	d__Bacteria	0.001457	0.001385	0	0	0.02844	0.5711	0.0004318	0.002466	0.001457
s__Clostridium_sp._L2-50	d__Bacteria	0.00142	0.001352	0	0	0.02844	0.5711	0.0005043	0.002346	0.00142
s__Faecalibacterium_sp._Marseille-P9312	d__Bacteria	0	0	0.001219	0.001107	0.02844	0.5711	-0.002064	-0.000351	-0.001219
s__Uliginosibacterium_gangwonense	d__Bacteria	0	0	0.001219	0.001107	0.02844	0.5711	-0.002039	-0.0004173	-0.001219
s__Clostridium_sp._C2-6-12	d__Bacteria	0.01175	0.007148	0.003365	0.004742	0.02948	0.5711	0.002694	0.01529	0.008381
s__Natranaerobius_thermophilus	d__Bacteria	0.009708	0.006734	0.002037	0.002508	0.02948	0.5711	0.002454	0.01302	0.007671
s__Anaerotignum_faecicola	d__Bacteria	0.006469	0.00643	0.001637	0.002456	0.02948	0.5711	0.0004149	0.01068	0.004832
s__Firmicutes_bacterium_ADurb.Bin182	d__Bacteria	0.001472	0.002064	0.006322	0.005433	0.02948	0.5711	-0.009711	-0.001166	-0.00485
s__Clostridium_sp._BSD2780061688st1_H5	d__Bacteria	0.001667	0.002088	0.005676	0.002762	0.02948	0.5711	-0.006513	-0.001434	-0.004009
s__uncultured_bacterium_Contig1604	d__Bacteria	0.001019	0.001189	0.005017	0.003274	0.02948	0.5711	-0.006718	-0.001545	-0.003998
s__Prevotella_brevis	d__Bacteria	0.005228	0.004746	0.07381	0.07728	0.03035	0.5711	-0.1329	-0.01838	-0.06859
s__Varibaculum_timonense	d__Bacteria	0.04425	0.03795	0.009345	0.008465	0.03035	0.5711	0.01046	0.0675	0.0349
s__Fibrobacter_sp._UWH4	d__Bacteria	0.004615	0.0052	0.01868	0.0148	0.03035	0.5711	-0.02636	-0.003277	-0.01407
s__Paludibacter_sp._221	d__Bacteria	0.001818	0.002116	0.009968	0.01165	0.03035	0.5711	-0.01817	-0.001548	-0.00815
s__Tepidibacter_mesophilus	d__Bacteria	0.002606	0.003118	0.00826	0.004261	0.03035	0.5711	-0.009818	-0.00192	-0.005654
s__Ruminococcus_flavefaciens	d__Bacteria	0.05626	0.0397	0.1969	0.1439	0.03064	0.5711	-0.2525	-0.03241	-0.1406
s__unclassified_o__Bacteroidales	d__Bacteria	0.0578	0.05323	0.1872	0.1811	0.03064	0.5711	-0.2879	-0.01663	-0.1294
s__Erysipelotrichia_bacterium	d__Bacteria	0.04234	0.03606	0.1682	0.1644	0.03064	0.5711	-0.2613	-0.02404	-0.1259
s__unclassified_f__Ruminococcaceae	d__Bacteria	0.03756	0.02361	0.1698	0.1556	0.03064	0.5711	-0.2683	-0.03667	-0.1322
s__unclassified_g__Bacillus_f__Bacillaceae	d__Bacteria	0.1412	0.08716	0.05339	0.0233	0.03064	0.5711	0.0283	0.1628	0.08782
s__Prevotella_sp.	d__Bacteria	0.02524	0.01725	0.1036	0.08028	0.03064	0.5711	-0.1374	-0.02549	-0.07834
s__Bacteroidetes_bacterium	d__Bacteria	0.02042	0.00993	0.07867	0.0516	0.03064	0.5711	-0.1008	-0.0227	-0.05825
s__Eggerthellaceae_bacterium	d__Bacteria	0.01977	0.02059	0.06965	0.03811	0.03064	0.5711	-0.07996	-0.01779	-0.04987
s__TM7_phylum_sp._oral_taxon_351	d__Bacteria	0.007556	0.006068	0.08132	0.08369	0.03064	0.5711	-0.1399	-0.02448	-0.07376
s__Treponema_sp.	d__Bacteria	0.01848	0.00952	0.0662	0.0364	0.03064	0.5711	-0.07789	-0.01971	-0.04772
s__Prevotella_sp._BP1-145	d__Bacteria	0.009289	0.01332	0.07135	0.07175	0.03064	0.5711	-0.1257	-0.01772	-0.06205
s__Prevotella_intermedia	d__Bacteria	0.009382	0.01402	0.06494	0.04675	0.03064	0.5711	-0.09113	-0.01924	-0.05556
s__Treponema_pectinovorum	d__Bacteria	0.01019	0.007282	0.05824	0.05311	0.03064	0.5711	-0.08957	-0.01338	-0.04805
s__Alloprevotella_sp._E39	d__Bacteria	0.009001	0.005737	0.05922	0.07652	0.03064	0.5711	-0.1125	-0.0107	-0.05021
s__Actinobacteria_bacterium	d__Bacteria	0.007765	0.006264	0.04866	0.06226	0.03064	0.5711	-0.09317	-0.00894	-0.0409
s__Butyrivibrio_fibrisolvens	d__Bacteria	0.01076	0.009305	0.0456	0.02729	0.03064	0.5711	-0.05532	-0.01541	-0.03484
s__Ruminococcaceae_bacterium_KH2T8	d__Bacteria	0.006088	0.005807	0.04851	0.06423	0.03064	0.5711	-0.09732	-0.008359	-0.04241
s__Prevotella_sp._MGM1	d__Bacteria	0.006713	0.00571	0.04589	0.06484	0.03064	0.5711	-0.09274	-0.006057	-0.03917
s__Gammaproteobacteria_bacterium	d__Bacteria	0.009969	0.005853	0.04007	0.03961	0.03064	0.5711	-0.06266	-0.006109	-0.0301
s__Firmicutes_bacterium_CAG:110_56_8	d__Bacteria	0.04637	0.04954	0.002723	0.002184	0.03064	0.5711	0.01585	0.08625	0.04366
s__Firmicutes_bacterium_CAG:555	d__Bacteria	0.01174	0.009902	0.03695	0.02507	0.03064	0.5711	-0.04678	-0.006276	-0.0252
s__Butyrivibrio_sp._INlla21	d__Bacteria	0.009307	0.008968	0.03614	0.01857	0.03064	0.5711	-0.04142	-0.01144	-0.02683
s__Clostridium_sp._HBUAS56017	d__Bacteria	0.02718	0.01361	0.01004	0.007689	0.03064	0.5711	0.005309	0.02795	0.01714
s__Lachnospiraceae_bacterium_YSB2008	d__Bacteria	0.006621	0.007423	0.01824	0.008517	0.03064	0.5711	-0.01993	-0.003113	-0.01162
s__Petroclostridium_xylanilyticum	d__Bacteria	0.01797	0.0116	0.004609	0.003063	0.03064	0.5711	0.004822	0.02167	0.01336
s__Eubacterium_sp._OM08-24	d__Bacteria	0.003354	0.004498	0.01237	0.006206	0.03064	0.5711	-0.01424	-0.002633	-0.009022
s__Opitutae_bacterium	d__Bacteria	0.002255	0.002494	0.04271	0.03846	0.03409	0.5711	-0.06718	-0.01414	-0.04046
s__Treponema_socranskii	d__Bacteria	0.002566	0.003803	0.01787	0.01423	0.03409	0.5711	-0.02662	-0.005374	-0.01531
s__Eubacterium_xylanophilum	d__Bacteria	0.001331	0.001473	0.01082	0.0108	0.03409	0.5711	-0.01791	-0.002535	-0.009486
s__Blautia_coccoides	d__Bacteria	0.001235	0.001355	0.0109	0.01128	0.03409	0.5711	-0.01855	-0.002561	-0.00966
s__Bacteroidetes_bacterium_ADurb.Bin028	d__Bacteria	0.0006527	0.0008445	0.01148	0.01693	0.03409	0.5711	-0.02338	-0.001103	-0.01083
s__Synergistes_jonesii	d__Bacteria	0.001703	0.002012	0.01001	0.006262	0.03409	0.5711	-0.01263	-0.003423	-0.00831
s__Cellulomonas_carbonis	d__Bacteria	0.0007244	0.0009897	0.0108	0.008065	0.03409	0.5711	-0.01622	-0.00409	-0.01008
s__Clostridiales_bacterium_S5-A14a	d__Bacteria	0.0004282	0.0005277	0.00971	0.01119	0.03409	0.5711	-0.01828	-0.002479	-0.009282
s__Clostridium_sp._AM45-5	d__Bacteria	0.001253	0.001376	0.007685	0.007578	0.03409	0.5711	-0.01262	-0.00155	-0.006432
s__Propionibacterium_sp.	d__Bacteria	0.0007244	0.0009897	0.00747	0.005672	0.03409	0.5711	-0.01097	-0.002579	-0.006745
s__Bacteroides_sp._CAG:661	d__Bacteria	0.0007207	0.0009781	0.006079	0.004111	0.03409	0.5711	-0.008725	-0.002007	-0.005359
s__Smithella_sp.	d__Bacteria	0.0007109	0.0009616	0.005777	0.00545	0.03409	0.5711	-0.009294	-0.00143	-0.005067
s__unclassified_g__Lactobacillus	d__Bacteria	0.0009612	0.001116	0.00475	0.003855	0.03409	0.5711	-0.006765	-0.0008547	-0.00379
s__Agathobaculum_butyriciproducens	d__Bacteria	0.001345	0.001485	0.003931	0.002241	0.03409	0.5711	-0.004504	-0.0003633	-0.002586
s__Clostridium_sp._HMSC19D07	d__Bacteria	0.003471	0.002256	0.0007595	0.0008908	0.03409	0.5711	0.000979	0.00447	0.002711
s__unclassified_g__Erysipelatoclostridium	d__Bacteria	0.001249	0.002068	0.02351	0.02269	0.03794	0.5711	-0.03895	-0.00622	-0.02226
s__Spartobacteria_bacterium	d__Bacteria	0.001006	0.001901	0.01676	0.01463	0.03794	0.5711	-0.02702	-0.00563	-0.01576
s__Tenericutes_bacterium_ADurb.Bin239	d__Bacteria	0.0006244	0.001034	0.01483	0.02852	0.03794	0.5711	-0.03773	-0.001271	-0.01421
s__Candidatus_Saccharibacteria_bacterium_oral_taxon_488	d__Bacteria	0.0006165	0.001211	0.01259	0.01487	0.03794	0.5711	-0.02387	-0.002537	-0.01197
s__Bhargavaea_sp._CC-171006	d__Bacteria	0.01179	0.009367	0.001119	0.002112	0.03794	0.5711	0.003925	0.01824	0.01067
s__Treponema_pedis	d__Bacteria	0.0007202	0.001243	0.007858	0.005398	0.03794	0.5711	-0.01081	-0.002904	-0.007139
s__Coprobacillus_sp._CAG:826	d__Bacteria	0.0009169	0.001967	0.007368	0.007817	0.03794	0.5711	-0.01304	-0.001554	-0.006452
s__Opitutaceae_bacterium_TSB47	d__Bacteria	0.0006244	0.001034	0.005701	0.006369	0.03794	0.5711	-0.01038	-0.0008713	-0.005077
s__Bacteroidetes_bacterium_ADurb.Bin013	d__Bacteria	0.001006	0.001901	0.004902	0.003904	0.03794	0.5711	-0.006939	-0.0007529	-0.003896
s__Paludibacter_jiangxiensis	d__Bacteria	0.000495	0.0009494	0.005178	0.003843	0.03794	0.5711	-0.007465	-0.001689	-0.004683
s__Veillonella_sp._AF36-20BH	d__Bacteria	0.0009128	0.001426	0.004348	0.002916	0.03794	0.5711	-0.005628	-0.001077	-0.003436
s__Parabacteroides_sp._52	d__Bacteria	0.0006042	0.00121	0.004399	0.002505	0.03794	0.5711	-0.005625	-0.00147	-0.003795
s__Dysgonomonas_capnocytophagoides	d__Bacteria	0.000611	0.001006	0.004294	0.003339	0.03794	0.5711	-0.00634	-0.000967	-0.003683
s__unclassified_g__Pseudomonas	d__Bacteria	0.000611	0.001006	0.003842	0.002682	0.03794	0.5711	-0.005254	-0.0009597	-0.003231
s__unclassified_c__Gammaproteobacteria	d__Bacteria	0.003461	0.002872	0.0004174	0.0006587	0.03794	0.5711	0.001014	0.005091	0.003044
s__Fibrobacter_sp._UWH8	d__Bacteria	0.0005318	0.001037	0.003014	0.002354	0.03794	0.5711	-0.004273	-0.0006154	-0.002482
s__Lachnoanaerobaculum_saburreum	d__Bacteria	0.00108	0.002645	0.01171	0.01056	0.04025	0.5711	-0.01859	-0.002526	-0.01063
s__Negativibacillus_massiliensis	d__Bacteria	0.004175	0.003694	0.00046	0.001127	0.04025	0.5711	0.001075	0.006795	0.003715
s__Fervidicella_metallireducens	d__Bacteria	0.003091	0.003061	0.0007256	0.001777	0.04025	0.5711	-0.0002084	0.005042	0.002366
s__Fusobacterium_pseudoperiodonticum	d__Bacteria	0.0004319	0.001058	0.002996	0.002424	0.04025	0.5711	-0.004686	-0.0006359	-0.002564
s__Gardnerella_vaginalis	d__Bacteria	0.001945	0.003645	0.008105	0.006607	0.0416	0.5711	-0.01214	-0.0008282	-0.006161
s__Alistipes_sp._Z76	d__Bacteria	0.07069	0.06966	0.005759	0.008559	0.04383	0.5711	0.01466	0.1156	0.06494
s__Caloramator_mitchellensis	d__Bacteria	0.05019	0.037	0.01059	0.01199	0.04383	0.5711	0.01313	0.06826	0.0396
s__Betaproteobacteria_bacterium_ADurb.Bin341	d__Bacteria	0.001956	0.001609	0.03593	0.05321	0.04383	0.5711	-0.07851	-0.00621	-0.03397
s__Clostridiales_bacterium_41_12_two_minus	d__Bacteria	0.004047	0.004627	0.02963	0.02035	0.04383	0.5711	-0.04172	-0.01058	-0.02558
s__Enterococcus_sp.	d__Bacteria	0.02219	0.01677	0.005509	0.004636	0.04383	0.5711	0.004437	0.03019	0.01669
s__Butyrivibrio_sp._MC2013	d__Bacteria	0.004446	0.006443	0.01868	0.01624	0.04383	0.5711	-0.02834	-0.002498	-0.01424
s__Ruminococcus_sp._FC2018	d__Bacteria	0.00219	0.003042	0.01593	0.01652	0.04383	0.5711	-0.02742	-0.002998	-0.01373
s__Treponema_lecithinolyticum	d__Bacteria	0.002351	0.001979	0.0153	0.01685	0.04383	0.5711	-0.02692	-0.002623	-0.01295
s__Bacillus_sp._CAG:988	d__Bacteria	0.001435	0.001218	0.01372	0.01926	0.04383	0.5711	-0.028	-0.001529	-0.01228
s__Muribaculum_sp._An287	d__Bacteria	0.00174	0.001366	0.01269	0.01084	0.04383	0.5711	-0.01879	-0.003278	-0.01095
s__Clostridium_sp._CAG:138	d__Bacteria	0.001329	0.00124	0.01043	0.007679	0.04383	0.5711	-0.01488	-0.003265	-0.009106
s__Butyrivibrio_sp._WCD2001	d__Bacteria	0.001148	0.001324	0.008796	0.007048	0.04383	0.5711	-0.01301	-0.002882	-0.007648
s__Prevotella_sp._BCRC_81118	d__Bacteria	0.001777	0.002102	0.006137	0.003562	0.04383	0.5711	-0.007168	-0.001335	-0.00436
s__Saprospiraceae_bacterium	d__Bacteria	0.001119	0.001109	0.006255	0.00484	0.04383	0.5711	-0.008822	-0.001552	-0.005136
s__Prevotella_sp._CAG:891	d__Bacteria	0.04424	0.03741	0.008958	0.01304	0.04495	0.5711	0.00943	0.0644	0.03529
s__Clostridium_sp._CAG:678	d__Bacteria	0.0044	0.004269	0.02011	0.01344	0.04495	0.5711	-0.0259	-0.005797	-0.01571
s__Prevotella_sp._HUN102	d__Bacteria	0.003086	0.003646	0.01334	0.008348	0.04495	0.5711	-0.0163	-0.003598	-0.01025
s__Clostridium_cuniculi	d__Bacteria	3.297	2.635	0.8124	0.6763	0.04533	0.5711	0.4746	4.67	2.484
s__Porphyromonadaceae_bacterium	d__Bacteria	0.05854	0.05826	0.2491	0.2422	0.04533	0.5711	-0.3925	-0.03644	-0.1906
s__bacterium	d__Bacteria	0.04746	0.01998	0.1795	0.1155	0.04533	0.5711	-0.2136	-0.04693	-0.132
s__Turicibacter_sp._TS3	d__Bacteria	0.1512	0.0873	0.04934	0.03922	0.04533	0.5711	0.03402	0.1773	0.1018
s__Butyrivibrio_sp._AE2032	d__Bacteria	0.04294	0.03677	0.1294	0.06992	0.04533	0.5711	-0.1424	-0.02547	-0.0865
s__Candidatus_Saccharibacteria_bacterium_TM7_G3_2_Rum_HOT_351B	d__Bacteria	0.02622	0.01946	0.1197	0.09117	0.04533	0.5711	-0.1666	-0.02613	-0.09343
s__Bacteroides_fragilis	d__Bacteria	0.03171	0.02085	0.1096	0.07239	0.04533	0.5711	-0.1326	-0.01697	-0.07787
s__Bacteroidales_bacterium_WCE2004	d__Bacteria	0.01811	0.0262	0.1152	0.1415	0.04533	0.5711	-0.2162	-0.01178	-0.09707
s__Eubacterium_ruminantium	d__Bacteria	0.02706	0.02415	0.1025	0.07613	0.04533	0.5711	-0.1334	-0.01742	-0.07545
s__Bacillus_nakamurai	d__Bacteria	0.09343	0.06611	0.02717	0.02824	0.04533	0.5711	0.01602	0.1234	0.06625
s__Coprococcus_sp._HPP0074	d__Bacteria	0.07776	0.05078	0.01243	0.01113	0.04533	0.5711	0.02857	0.103	0.06532
s__Firmicutes_bacterium_CAG:129	d__Bacteria	0.007395	0.008797	0.05269	0.0815	0.04533	0.5711	-0.1132	-0.004126	-0.04529
s__Eubacterium_sp._68-3-10	d__Bacteria	0.01157	0.009088	0.04402	0.02929	0.04533	0.5711	-0.05509	-0.01118	-0.03245
s__Bacteroides_oleiciplenus	d__Bacteria	0.01226	0.0113	0.03071	0.0138	0.04533	0.5711	-0.03088	-0.003803	-0.01845
s__Succinivibrio_dextrinosolvens	d__Bacteria	0.004827	0.004853	0.0344	0.0267	0.04533	0.5711	-0.05091	-0.01033	-0.02957
s__Ruminococcaceae_bacterium_YRB3002	d__Bacteria	0.008092	0.007327	0.0259	0.01614	0.04533	0.5711	-0.03038	-0.004937	-0.01781
s__Enterocloster_citroniae	d__Bacteria	0.01105	0.005522	0.01915	0.01011	0.04533	0.5711	-0.01662	1.231e-07	-0.008096
s__Bacillus_marisflavi	d__Bacteria	0.02142	0.01095	0.006679	0.004334	0.04533	0.5711	0.005556	0.02281	0.01474
s__Klebsiella_pneumoniae	d__Bacteria	0.01979	0.007164	0.008207	0.007025	0.04533	0.5711	0.003948	0.01868	0.01158
s__Streptococcus_anginosus	d__Bacteria	0.003441	0.002315	0.00802	0.004785	0.04533	0.5711	-0.00843	-0.001063	-0.004579
s__Homo_sapiens	d__Eukaryota	0.03252	0.02988	0.0003421	0.000838	0.003665	0.5711	0.0139	0.05736	0.03218
s__Neocallimastix_californiae	d__Eukaryota	0.0007202	0.001243	0.02371	0.04474	0.02499	0.5711	-0.06029	-0.002246	-0.02299
s__Tetrapisispora_blattae	d__Eukaryota	0.004482	0.004994	0.0003421	0.000838	0.02628	0.5711	0.0007111	0.007924	0.004139
s__Naumovozyma_dairenensis	d__Eukaryota	0.0043	0.004428	0.000351	0.0008598	0.02628	0.5711	0.000978	0.007581	0.003949
s__Pan_troglodytes	d__Eukaryota	0.003056	0.002596	0	0	0.02844	0.5711	0.001239	0.00469	0.003056
s__Monodon_monoceros	d__Eukaryota	0.02443	0.01285	0.0559	0.03628	0.04533	0.5711	-0.06115	-0.003626	-0.03147
s__Ralstonia_virus_RP12	d__Viruses	0.005317	0.002566	0.001044	0.002083	0.01152	0.5711	0.001615	0.006577	0.004273
s__Enterococus_phage_vipetofem	d__Viruses	0.05051	0.03507	0.004987	0.005798	0.01291	0.5711	0.02139	0.07336	0.04552
s__Salmonella_phage_Astrid	d__Viruses	0.0004085	0.001001	0.0273	0.05434	0.01671	0.5711	-0.0714	-0.002387	-0.02689
s__Clostridium_phage_CpV1	d__Viruses	0.08215	0.1016	0.005203	0.008098	0.02499	0.5711	0.0195	0.1638	0.07695
s__Podoviridae_sp._ctcf755	d__Viruses	0.0008035	0.001245	0.01083	0.0133	0.02499	0.5711	-0.0214	-0.002478	-0.01003
s__Lactobacillus_virus_Ld3	d__Viruses	0.0008638	0.002116	0.007808	0.005426	0.02628	0.5711	-0.01096	-0.002932	-0.006944
s__Podoviridae_sp._ctdc61	d__Viruses	0	0	0.006516	0.005601	0.02844	0.5711	-0.01049	-0.002604	-0.006516
s__Aeromonas_phage_2_L372X	d__Viruses	0.003342	0.003711	0	0	0.02844	0.5711	0.000844	0.006308	0.003342
s__Shigella_phage_Sf16	d__Viruses	0.003147	0.002556	0	0	0.02844	0.5711	0.001296	0.00495	0.003147
s__Enterococcus_phage_EFRM31	d__Viruses	0	0	0.002246	0.003098	0.02844	0.5711	-0.004741	-0.0004173	-0.002246
s__Bacillus_phage_vB_BpsS-36	d__Viruses	0.002001	0.001991	0	0	0.02844	0.5711	0.000633	0.003408	0.002001
s__Staphylococcus_virus_Sextaec	d__Viruses	0.07219	0.04572	0.01723	0.01536	0.03035	0.5711	0.02155	0.08977	0.05497
s__Bacteroides_phage_B40-8	d__Viruses	0.000817	0.002001	0.01209	0.01377	0.04025	0.5711	-0.02246	-0.002348	-0.01127
s__Tetrasphaera_virus_TJE1	d__Viruses	0.007426	0.006244	0.04681	0.06939	0.04383	0.5711	-0.09817	-0.005133	-0.03939
s__Clostridium_phage_phiZP2	d__Viruses	0.02271	0.01411	0.006057	0.009302	0.04383	0.5711	0.003315	0.02839	0.01665
s__Clostridium_phage_susfortuna	d__Viruses	0.066	0.06313	0.01169	0.01427	0.04495	0.5711	0.01307	0.1039	0.0543
s__Klosneuvirus_KNV1	d__Viruses	0.04029	0.024	0.01057	0.01017	0.04533	0.5711	0.008198	0.04969	0.02972
