# Supplementary material for: Castration alters the ileum microbiota of Holstein bulls and promotes beef flavor compounds
Source: BMC Genomics. 2024 Apr 29;25:426. doi: 10.1186/s12864-024-10272-8 (PMC11059720; doi:10.1186/s12864-024-10272-8)
Supplement: Supplementary file 3 — Supplementary Material 3 [file 12864_2024_10272_MOESM3_ESM.xlsx]

## Sheet: Table S3
Table S3 Significant differences in CAZy genes between Bulls and Steers
Family	Bull-1	Bull-2	Bull-3	Bull-4	Bull-5	Bull-6	Steer-1	Steer-2	Steer-3	Steer-4	Steer-5	Steer-6	Effect	P value	Description
AA1	0	0	2	0	0	12	6	18	2	8	46	44	-110	0.05	Laccase / p-diphenol:oxygen oxidoreductase / ferroxidase (EC 1.10.3.2); ; ferroxidase (EC 1.10.3.-); Laccase-like multicopper oxidase (EC 1.10.3.-)
AA2	0	2	12	2	4	14	2	18	8	30	42	24	-90	0.042	manganese peroxidase (EC 1.11.1.13); versatile peroxidase (EC 1.11.1.16); lignin peroxidase (EC 1.11.1.14); peroxidase (EC 1.11.1.-)
AA3_2	0	0	2	0	0	0	2	4	0	8	14	20	-46	0.036	cellobiose dehydrogenase (EC 1.1.99.18); glucose 1-oxidase (EC 1.1.3.4); aryl alcohol oxidase (EC 1.1.3.7); alcohol oxidase (EC 1.1.3.13); pyranose oxidase (EC 1.1.3.10)
CBM41	2	4	4	0	0	0	8	4	20	16	8	20	-66	0.004	AA3's subfamily
CE1	36	24	120	26	108	74	50	104	104	192	308	236	-606	0.041	AA3's subfamily
CE6	10	2	14	0	10	8	10	4	14	32	24	32	-72	0.046	AA3's subfamily
GH115	16	2	10	6	22	2	0	6	2	0	2	0	48	0.041	vanillyl-alcohol oxidase (EC 1.1.3.38)
GH13_14	8	12	56	14	2	2	48	32	46	80	194	90	-396	0.027	Oxidase with oxygen as acceptor (EC 1.1.3.-); galactose oxidase (EC 1.1.3.9); glyoxal oxidase (EC 1.2.3.15); alcohol oxidase (EC 1.1.3.13)
GH13_19	0	0	12	0	0	0	18	24	12	20	22	52	-136	0.004	1,4-benzoquinone reductase (EC. 1.6.5.6)
GH13_20	6	2	22	10	0	8	18	16	32	40	96	64	-218	0.019	glucooligosaccharide oxidase (EC 1.1.3.-); chitooligosaccharide oxidase (EC 1.1.3.-)
GH13_28	2	0	4	0	0	0	4	0	4	10	8	8	-28	0.018	Iron reductase domain
GH15	0	0	2	0	0	0	0	2	6	6	16	20	-48	0.034	Modules of approx. 180-200 residues. The CBM11 of Clotridium thermocellum Cel26A-Cel5E has been shown to bind both beta-1,4-glucan and beta-1,3-1,4-mixed linked glucans.
GH37	2	0	6	2	2	12	4	26	12	6	50	52	-126	0.042	Modules of approx. 40-60 residues. The majority of these modules is found among chitinases where the function is chitin-binding. Distantly related to the CBM5 family.
GH43_22	0	0	0	0	0	0	2	0	6	2	4	0	-14	0.035	Modules of approx. 150 residues which always appear as a threefold internal repeat. The only apparent exception to this, xylanase II of Actinomadura sp. FC7 (GenBank U08894), is in fact not completely sequenced. These modules were first identified in several plant lectins such as ricin or agglutinin of Ricinus communis which bind galactose residues. The three-dimensional structure of a plant lect…
GH50	32	0	16	2	14	4	2	0	0	0	0	0	66	0.05	Carbohydrate-binding module 16. Binding to cellulose and glucomannan demonstrated [B. Bae et al (2008) J Biol Chem. 283:12415-25 (PMID: 18025086)]
